# Supplementary material for: Monitoring and evaluation of health disparities for people with disability in low- and middle-income countries: a scoping review
Source: Epidemiol Rev. 2026 Mar 24;48(1):mxag009. doi: 10.1093/epirev/mxag009 (PMC13175618; doi:10.1093/epirev/mxag009)
Supplement: Web_Material_mxag009 [file web_material_mxag009.zip]

Archive with 1 entries (1 files):
- Supplementary_Tables_S1-S3.docx
